# Supplementary material for: Trophic niche segregation in a guild of top predators within the Mediterranean Basin
Source: Curr Zool. 2024 Jan 30;70(6):697–706. doi: 10.1093/cz/zoae001 (PMC11634680; doi:10.1093/cz/zoae001)
Supplement: zoae001_suppl_Supplementary_data [file zoae001_suppl_supplementary_data.xlsx]

## Sheet: zoae001_suppl_Supplementary_dat
Alegre, J., Hernandez, A., & Purroy, F. J. (1989). Datos sobre el rÃ©gimen alimentario del cÃ rabo (Strix aluco L.) en la provincia de LeÃ²n (NO de EspaÃ±a). Miscellanea Zoologica, 13, 209-211.
Alivizatos, H., & Goutner, V. (1999). Winter diet of the barn Owl (Tyto alba) and long-eared Owl (Asio otus) in Northeastern Greece: A comparison. Journal of Raptor Research, 33(2), 160-163.
Alivizatos, H., Goutner, V., & Zogaris, S. (2005). Contribution to the study of the diet of four owl species (Aves, Strigiformes) from mainland and island areas of Greece. Belgian Journal of Zoology, 135(2), 109â€“118.
Aloise, G. & Scaravelli, D. (1995). Ecologia alimentare del gufo comune Asio otus in un roost del basso Mantovano. Avocetta, 19, 110.
Alonso, G., RufÃ , A., Arilla, M., & Blasco, R. (2019). Taphonomic signature of the Eurasian eagle-owl (Bubo bubo) on the avian accumulation of Cau del Duc (Lleida, Spain). Historical Biology.
Amat, A., & Soriguer, R. C. (1981). Analyse comparative des regimes alimentaires de l'effraie Tyto alba et du Moyen-Duc Asio otus dans l'ouest de l'Espagne. Alauda, 49(2), 112â€“120.
Amr, Z. S., Al-Melhim, W. N., & Yousef, M. A. (1997). Mammal remains from pellets of the eagle owl, Bubo bubo, from Azraq Nature Reserve, Jordan. Zoology in the Middle East, 14(1), 5â€“10.
Amr, Z. S., Handal, E. N., Bibi, F., Najajrah, M. H., & Qumsiyeh, M. B. (2016). Change in diet of the Eurasian eagle owl (Bubo bubo) suggests decline in biodiversity in Wadi Al Makhrour, Bethlehem governorate, Palestinian territories. Slovak Raptor Journal, 10(1), 75â€“79.
AntÃ³n, M. G., PÃ©rez-GarcÃ­a, J. M., Botella, F., & SÃ¡nchez-Zapata, J. A. (2008). Dieta Del Buho Real (Bubo bubo) En Sur De La Provincia De Alicante. Actas Cuarto Congreso de La Naturaleza de La RegiÃ³n de Murcia y I Sureste IbÃ©rico, 165â€“170.
AraÃ¹jo, J., Rey, J., Landin, S., & Moreno, A. (1971). Contribucion al estudio del Buho chico (Asio otus) en Espana. Ardeola, 19(2), 3987â€“428.
ArcÃ , G. (1980). Regime alimentare dell'Allocco Strix aluco nel Lazio. Avocetta, 4, 3-15.
Baker, M. A. A., Al-Ouran, R. M., & Amr, Z. S. (2020). Diet composition and prey selection in the Long-eared Owl, Asio otus in Jordan: the Importance of urban avifauna. Jordan Journal of Biological Sciences, 13(4), 437â€“439.
Basile, M. (2013). Analisi della dieta del gufo comune Asio otus durante lo svernamento in habitat semi - urbano ( Arzano , Campania ): risultati del primo roost segnalato ( Arzano , NA ). Atti del XVII Convegno Italiano di Ornitologia (Trento).
Bayle, P. (1992). Le regime alimentaire de la Chouette Hulotte Strix aluco en milieu urbain a Marseille. Faune de Provence, 13, 39â€“40.
Bayle, P. (1996). RÃ©gime alimentaire du grand-duc dâ€™Europe Bubo bubo en pÃ©riode de reproduction dans le Parc National du Mercantour et ses environs (Alpes-Maritimes et Alpes-de-Haute-Provence, France). Avocetta, 20, 12â€“25.
Bayle, P. (2009). Variations du Regime alimentaire du Grand-Duc dâ€™Europe Bubo bubo dans le Massif des Alpilles (Bouches-Du-RhÃ´ne, France). Rapport Du Parc Naturel RÃ©gional Des Alpilles, Annex I.
Bayle, P., & Prior, R. (2006). Prey species of Eagle Owl Bubo bubo in Lebanon. Sandgrouse, 28(2), 167-168.
Bayle, P., pers. comm., 2009-2021
Bearzatto, C. (2014). Il Gufo reale (Bubo bubo Linnaeus, 1758) in provincia di Pordenone: distribuzione, riproduzione, mortalitÃ e alimentazione (Friuli Venezia Giulia, Italia Nord-Orientale). Gortania, 36, 91â€“106.
Bertarelli, C., Antonio, G., & Giannella, C. (1992). Dati preliminari sullâ€™alimentazione invernale dellâ€™allocco Strix aluco e del barbagianni Tyto alba nella Bassa modenese. Picus, 18, 133â€“140.
Bertolino, S., Ghiberti, E., & Perrone, A. (2001). Feeding ecology of the long-eared owl (Asio otus) in Northern Italy: Is it a dietary specialist? Canadian Journal of Zoology, 79(12), 2192â€“2198.
Bertrand, A. (1992). Le rÃ©gime alimentaire des rapaces. AriÃ©ge Nature, 4, 1992.
Beskardes, V., Bacak, E., Keten, A., & Arslangundogdu, Z. (2020). Winter diets of long-eared owl (Asio otus) in Thrace, Turkey. Polish Journal of Ecology, 68(3), 242â€“250.
Bini, A., Cecere, F., Rossetti, G., Leandri, F., & Mori, E. (2020) Il ruolo dei micromammiferi nella dieta invernale del gufo comune nella Pianura Padana Cremonese. Quaderni del Museo Civico di Storia Naturale di Ferrara, 8, 93-99.
Blondel, J., & Badan, O. (1976). La biologie du Hibou grand-duc en Provence. Nos Oiseaux, 33(5), 189-219.
Bon, M., & Bazzani, A. (1999). Dieta invernale dell'Allocco Strix aluco nella pianura veneta (Ca' Tron, Treviso). Avocetta, 23(1), 31.
Bon, M., Roccaforte, P., Borgoni, N., & Paolo, R. (1998). Primi dati sullâ€™alimentazione del Gufo comune, Asio otus, in provincia di Venezia. Bollettino Museo Civico Storia Naturale Venezia, Suppl. 40, 186â€“189.
Bruni, A. (2002). DensitÃ e alimentazione di Gufo comune (Asio otus) in periodo riproduttivo, nella valle del Sacco (Lazio centro-meridionale). Gli Uccelli dâ€™italia, 27, 19â€“25.
Bulut, Åž., Akbaba, B., & AyaÅŸ, Z. (2012). Analysis of mammal remains from owl pellets (Asio otus), in a suburban area in Beytepe, Ankara. Hacettepe Journal of Biology and Chemistry, 40(3), 233â€“237.
Canova, L. (1989). Influence of snow cover on prey selection by long-eared owls Asio otus. Ethology Ecology and Evolution, 1(4), 367â€“372.
Capizzi, D. (1997). Effects of phylogenesis, morphology and habitat preferences on predatory exposure in a mediterranean small mammal community. Italian Journal of Zoology, 64(1), 61-67.
Capizzi, D., & Luiselli, L. (1995). Comparison of the trophic niche of four sympatricowls (Asio otus, Athene noctua, Strix aluco and Tyto alba) in Mediterranean central Italy. Ecologia Mediterranea, 21(3), 13-20.
Capizzi, D., & Luiselli, L. (1996). Feeding relationships and competitive interactions between phylogenetically unrelated predators (owls and snakes). Acta Oecologica, 17(4), 265â€“284.
Capizzi, D., & Luiselli, L. (1998). A comparative study of the variability of owl diets in three localities of central italy. Revue d'Ecologie (La Terre et La Vie), 53(4), 367-385.
Capizzi, D., Caroli, L., & Varuzza, P. (1998). Feeding habits of sympatric long-eared owl Asio otus, tawny owl Strix aluco and barn owl Tyto alba in a Mediterranean coastal woodland. Acta Ornithologica, 33(3), 85-92.
Casini, L., & Magnani., A. (1988). Alimentazione invernale di Gufo Comune in un'area agricola dell'Emilia orientale. Avocetta, 12(2), 101-106.
Castioni, C., De Bernardi, P., & Patriarca, E. (1998). Lâ€™alimentazione invernale del Gufo comune (Asio otus) nel Parco del Ticino (Italia Nord-occidentale). Rivista Piemontese Storia Naturale, 19, 299â€“312.
Catchot, S. (1997). Primer registre de nidificaciÃ³ de mussol reial Asio otus a lâ€™illa de Menorca. Anuari OrnitolÃ²gic de Les Balears: Revista dâ€™observaciÃ³ Estudi i ConservaciÃ³ Dels Aucells, 2(12), 109-110.
Cecere, F., & Vicini, G. (2000). Micromammals in the diet of the Long-eared Owl (Asio otus) at the W.W.F.'s Oasi San Giuliano (Matera, South Italy). Hystrix, the Italian Journal of Mammalogy, 11(2), 2-9.
Cecere, J.G., Bombino, S., & Santangeli, A. (2013) Winter diet of Long-eared owl Asio otus in a Mediterranean fragmented farmland. Wilson Journal of Ornithology 125, 655â€“658.
Charter, M., Izhaki, I., Leshem, Y., Roulin, A. (2012). Diet and breeding success of long-eared owls in a semi-arid environment. Journal of Arid Environments, 85(12), 142-144.
Cheylan, G. (1971). Le rÃ©gime de la Chouette Hulotte (Strix aluco) a Salernes (Var). Alauda, 39(2), 150-155.
Chiatante, G., pers. comm., 2001-2007
Contoli, L., & Sammuri, G. (1978). Predation on small mammals by tawny owl and comparison with barn owl in the Farma valley (Central Italy). Bolletino Di Zoologia, 45(4), 323-335.
Contoli, L., Agostini, F., Aloise, G., & Testa, A. (1983) Sul rapporto trofico tra i micromammiferi terragnoli ed il Barbagianni (Tyto alba, Scopoli) nei Monti della Tolfa (Lazio). Quaderni Accademia Nazionale dei Lincei, 256, 183â€“228.
CortÃ©s, A. & Corral, J. (1979). ContribuciÃ³n al estudio de la alimentaciÃ²n de Asio otus en el sur de Espana. Acta Vertebrata, 6(2), 179â€“190.
Cortone, P. G. (1988). Nidificazione del gufo comune Asio otus in Calabria. Rivista Italiana Di Ornitologia, 58(1-2), 95.
Costantini, D., Carello, L., & Dell'Omo, G. (2008). Abitudini alimentari di allocchi Strix aluco nidificanti nella periferia di Roma. Alula, 15(1-2), 235-237.
Cugnasse, M. (1983). Contribution Ã lâ€™Ã©tude su Hibou grand-duc, Bubo bubo, dans le sud du Massif Central. Nois Oiseaux, 37, 117â€“128.
Dal Pozzo, L., & Vicariotto, M. (2011). Analisi dellâ€™alimentazione di Strix aluco L., 1758 sullâ€™Altopiano di Asiago (Vicenza, NE Italia). Studi e Ricerche - Associazione Amici Del Museo - Museo Civico â€œG. Zannatoâ€, 18, 45â€“52.
Debernardi, P., & Patriarca, E. (1988). Dati preliminari sulla predazione dell'Allocco Strix aluco nel parco regionale 'La Mandria' TO.(Aves, Strigidae). Rivista Piemontese Di Storia Naturale, 9, 189-196.
Del Amo Aguilar, R., & Ballvey, D. G. (1998). Lâ€™alimentaciÃ³ del duc (Bubo bubo) al massÃ­s de Garraf. II Trobada dâ€™Estudiosos Del Garraf, 26, 47â€“51.
Delgado, G., Qullis, V., MartÃ­n, A., & Emmerson, K. (1986). AlimentaciÃ³n del buho chico (Asio otus) en la isla de Tenerife y anÃ¡lisis comparativo con la dieta de Tyto alba. Acta Vertebrata, 13, 87â€“93.
Delibes, M., Brunet-Lecomte, P., & MaÃ±ez, M. (1983). Datos sobre la alimentacion de la lechuza comun (Tyto alba), buho chico (Asio otus) y el mochuelo (Athene noctua) en una misma localidad de Castilla La Vieja. Ardeola, 30, 57-63.
Demay, J., Bautheac, D., Ponchon, C., & Badan, O. (2015). The Eagle Owl Bubo bubo as an indicator of raptorsâ€™ prey community changes during the past 30 years: a case study in the Alpilles hills, Bouches-du-Rhone, France. Alauda, 83(3), 195â€“202.
DonÃ¡zar, J. (1989). Variaciones geograficas y estacionales en la alimentaciÃ³n del BÃºho real (Bubo bubo) en Navarra. Ardeola, 36(1), 25â€“39.
DonÃ¡zar, J. A. (1988). Variaciones en la alimentacion entre adultos reproductores y pollos en el buho real (Bubo bubo). Ardeola, 35(2), 278â€“284.
Donazar, J. A., & Ceballos, O. (1984). Algunos datos sobre status, distribucion y alimentacion del Buho real (Bubo bubo) en Navarra. Rapinyaires Mediterranis, 2, 246â€“254.
Donazar, J., & Ceballos, O. (1988). Sur lâ€™alimentation du hibou Grand Duc (Bubo bubo) dans une localitÃ© de la haute montagne pyrÃ©nÃ©enne espagnole. Alauda, 56(3), 274â€“276.
Doumandji, S., Doumandji-Mitiche, B., & Cisse, O. (1997). RÃ©gime alimentaire de la chouette hulotte Strix aluco LinnÃ©, 1758 (Aves, Strigidae) en milieu suburbain prÃ©s d'Alger. Annales Agronomiques, 18(1-2), 1-8.
Escala, C., Alonso, D., Mazuelas, D., Mendiburu, A., Vilches, A., & Arizaga, J. (2009). Winter diet of Long-eared Owls Asio otus in the Ebro valley (NE Iberia). Revista Catalana d'Ornitologia, 25, 49-53.
Escala, M. C., & Jordana, R. (1977). Datos sobre nidificaciÃ¶n y dieta de Asio Otus. Ardeola, 24, 231â€“235.
Fasano, D., Fano, E. A., & Sala, B. (2009). Analisi comparativa della dieta di Barbagianni Tyto alba e Gufo comune Asio otus svernanti nellâ€™alta pianura friuliana. Alula, 16, 727â€“729.
Franco, A. (1982). Datos sobre la alimentaciÃ²n otoÃ±al del CÃ rabo Strix aluco en la Sierra de CÃ diz. DoÃ±ana, Acta Vertebrata, 9, 409-411.
Fraticelli, F. (1983). Un caso di ornitofagia nell'Allocco Strix aluco. Avocetta, 7, 123-128.
Gaggi, A. & Paci, A. (2011). Dieta invernale del gufo comune Asio otus in un'area dell'Umbria (Montefalco, Italia centrale). Atti del XVI Convegno di Ornitologia (Cervia).
Galeotti, P., Morimando, F., & Violani, C. (1991). Feeding ecology of the tawny owls (Strix aluco) in urban habitats (Northern italy). Bolletino Di Zoologia, 58(2), 143-150.
Galli, L., Baroni, D., Gelli, I., Launo, S., Puppo, C., & Rossi, R. (2015). Data about long-eared owl Asio otus diet in a winter roost in Imperia (Western Liguria, North Italy) and notes on their daily activity cycle. Boll. Mus. Ist. Biol. Univ. Genova, 77, 72-83.
Galuppo, C., & Borgo, E. (2001). Primi dati sull'alimentazione di Civetta Athene noctua e Allocco Strix aluco a Genova. Avocetta, 25, 210.
Gamero, C., & De Miguel, F. J. (2014). AnÃ¡lisis y comparaciÃ³n de la dieta del cÃ¡rabo comÃºn (Strix aluco) y del bÃºho chico (Asio otus) en el Monte de Valdelatas (Madrid). Anuario OrnitolÃ³gico de Madrid , 2001-2014, 25-39.
GarcÃ­a GonzÃ¡lez, A., & Cervera OrtÃ­, F. (2001). Notes about seasonal and geographical variation in the diet of the long-eared owl Asio otus. Ardeola, 48(1), 75â€“80.
Gerdol, R. & Perco, F. (1977). Osservazioni ecologiche sul Gufo comune Asio otus (L) nell'Italia nord-orientale. Bollettino SocietÃ Adriatica di Scienze, 41, 37-59.
Gerdol, R., Mantovani, E., & Perco, F. (1982). Indagine preliminare comparata sulle abitudini alimentari di tre Strigiformi nel Carso Triestino. Rivista Italiana Di Ornitologia, 52(1â€“2), 55â€“60.
Giannotti, M., Balestrieri, R., & De Rosa, D. (2009). Alimentazione dell'Allocco Strix aluco nell'Oasi WWF 'Cratere degli Astroni' (NA). Alula, 16(1-2), 739-741.
GÃ¶Ã§er, E. (2016). Diet of a nesting pair of Long-eared Owls, Asio otus, in an urban environment in southwestern Turkey (Aves: Strigidae). Zoology in the Middle East, 62(1), 25-28.
Groppali, R. (1987). Scelta delle prede da parte di barbagianni, ed allocco, presenti nella medesima localitÃ del Parco dell'Adda Sud. Pianura, 1, 83-88.
Guidoni, R., Capizzi, D., Caroli, L., & Luiselli, L. (1999). Feeding habits of sympatric owls in an agricultural and forested landscape of central Italy. Folia Zoologica, 48(3), 199-202.
Guillaud, E., Lebreton, L., & BÃ©arez, P. (2018). Taphonomic signature of Eurasian eagle owl (Bubo bubo) on fish remains. Folia Zoologica, 67(3â€“4), 143â€“153.
Hamdine, W., Boukhemza, M., Doumandji, S., Poitevin, F., & Thevenot, M. (1999). PremiÃ¨res donnÃ©es sur le rÃ©gime alimentaire de la Chouette hulotte (Strix aluco mauritanica) en AlgÃ©rie. Ecologia Mediterranea, 25(1), 111-123.
Handwerk, J. (1990). Die Waldohreule (Asio otus) in Ã„gypten. Bonner Zoologische BeitrÃ¤ge, 41, 171â€“179.
Hizal, E. (2013). Diet of the Long-eared Owl, Asio otus, in Central Anatolia (Aves: Strigidae). Zoology in the Middle East, 59(2), 118â€“122.
Idouhar-Saadi, H., Moulai, R., Souttou, K., Baziz-Neffah, F., Smai, A., Zenia, S., & Doumandji, S. (2014). Diet comparison between fledgling and adult Tawny Owl Strix aluco LinnÃ©, 1758 (Aves; Strigidae) in suburban area of El Herrach (Algiers, Algeria). International Journal of Zoology and Research, 4(4), 59-66.
Kafkaletou-Diez, A., Tsachalidis, E. P., & Poirazidis, K. (2008). Seasonal variation in the diet of the long-eared owl (Asio otus) in a northeastern agricultural area of Greece. Journal of Biological Research-Thessaloniki, 10, 181-189.
Kayser, Y., Sadoul, N. (1996).Cas original de prÃ©dation exercÃ©e sur des colonies de LaridÃ©s par le Hibou moyen-duc Asio otus dans les salins d'Aigues-Mortes (Camargue, France). Nos Oiseaux, 43(8). 485-496.
Kiat, Y., Perlman, G., Balaban, A., Leshem, Y., Charter, M., & Izhaki, I. (2008). Feeding specialization of urban long-eared owls, Asio otus (linnaeus, 1758), in jerusalem, israel. Zoology in the Middle East, 43(1), 49-54.
Kock, D. (1990). Notes on mammals (insectivora, rodentia) taken by the tawny owl, Strix aluco, in nw Turkey. Zoology in the Middle East, 4(1), 5â€“10.
Kontogeorgos, I., Kiamos, N., Montiel-Ruiz, P., Georgopoulou, E., Mylonas, M., & Xirouchakis, S. M. (2019). Feeding ecology and prey selection by wintering Long-Eared Owls Asio otus in Mediterranean agrosystems. Ornithological Science, 18(1), 95-110.
Leader, Z., Yom-Tov, Y., & Motro, U. (2008). Diet of the Long-eared Owl in the northern and central Negev desert, Israel. Wilson Journal of Ornithology, 120(3), 641â€“645.
Lipej, L., & GjerkeÅ¡, M. (1996). Diet of the tawny owl (Strix aluco) in the karst environment near Å kocjanske Jame (SW Slovenia). Acta Carsologica, 25, 351-363.
LÃ²pez-GarcÃ¬a, J. M., Blain, H. A., BennÃ sar, M., Alcover, J. A., BaÃ±uls-Cardona, S., FernÃ ndez-GarcÃ¬a, M., Fontanals, M., MartÃ¬n, P., Morales, J. I., MuÃ±oz, L., Pedro, M., & VergÃ©s, J. M. (2014). Climate and landscape during Heinrich Event 3 in south-western Europe: The small-vertebrate association from Galls Carboners cave (Mont-ral, Tarragona, north-eastern Iberia). Journal of Quaterna…
Lopez-Gordo, J. L. (1974). Sobre la alimentacion del carabo (Strix aluco) en Espana Central. Ardeola, 19, 429-437.
Lopez-Gordo, J. L., Lazaro, E., & Fernandez-Jorge, A. (1977). Comparacion de las dietas de Strix aluco, Asio otus y Tyto alba en un mismo Biotopo de la Provincia de Madrid. Ardeola, 23, 189-221.
Malavasi, D. (1995). Dati preliminari sullâ€™alimentazione del Gufo comune (Asio otus) in unâ€™area ad agricoltura intensiva della bassa pianura mantovana. Supplemento Alle Ricerche Di Biologia Della Selvaggina, 22, 255â€“256.
Manfredi, G., pers. comm., 2020-2021
Manganaro, A. (1997). Dati sull'alimentazione del gufo comune (Asio otus) nella laguna di Orbetello (Grosseto, Italia Centrale). Rivista Italiana Di Ornitologia, 67(2), 151-157.
Manganaro, A., pers. comm., 1995-2001. Diet of tawny owl (Strix aluco) in Central Italy (unpublished data).
Manganaro, A., pers. comm., 2002. Diet of long-eared owl (Asio otus) in Central Italy (unpublished data).
Manganaro, A., Ranazzi, L., Ranazzi, R., & Sorace, A. (1990). La dieta dellâ€™allocco, Strix aluco, nel parco di Villa Doria Pamphili (Roma). Rivista Italiana Di Ornitologia, 60(1â€“2), 37â€“52.
Manganaro, A., Salvati, L., & Ranazzi, L. (1999). Predation on geckos (Gekkonidae) by urban tawny owls (Strix aluco). Avocetta, 23(2), 73-75.
Manganaro, A., Salvati, L., Fattorini, S., & Ranazzi, L. (1999). The diet of four sympatric birds of prey in a Mediterranean urban area. Avocetta, 23(1), 190.
Martelli,Â C.Â &Â Fastelli,Â P.Â (2013).Â Svernamento e dieta del gufo comuneÂ Asio otusÂ nella cittÃ di Grosseto.Â Gli Uccelli d'Italia,Â 38,Â 85â€“91.
MartÃ­nez, J. A., & Zuberogoitia, I. (2001). The responses of the Eagle Owl (Bubo bubo) to an outbreak of the rabbit haemorrhagic disease. Journal of Ornithology, 142(2), 204â€“211.
Mastrorilli, M., Barbagallo, A., & Bassi, E. (1999). Dati sulla nicchia trofica invernale del Gufo comune Asio otus in provincia di Bergamo. Avocetta, 23, 54.
Mellado, V. P. (1980). Alimentacion del bubo real (Bubo bubo L.) en Espana central. Ardeola, 25, 93â€“112.
Montanari, P. (1995). Dieta di Barbagianni, Tyto alba, e comparazione con Allocco, Strix aluco, in un sito delle colline piacentine. Rivista Italiana Di Ornitologia, 65(1), 21â€“28.
Mori, E., Cecere F., & Aldi, D., pers. comm., 2020
Mori, E., Menchetti, M., & Dartora, F. (2014). Evidence of carrion consumption behaviour in the long-eared owl Asio otus (Linnaeus, 1758) (Aves: Strigiformes: Strigidae). Italian Journal of Zoology, 81(3), 471-475.
Mori, E., pers. comm., 2017
Nedyalkov, N. & Boev, Z. (2016). Diet of barn owl Tyto alba and tawny owl Strix aluco in central Anatolia, Turkey. Sandgrouse. 38(1): 79â€“81.
Nores, C. (1980). Comparacion del regimen alimenticio de Strix aluco y Tyto alba en la costa oriental Asturiana. Rev. Fac. Cienc. Univ. Oviedo (Ser. BiologÃ­a), 20â€“21, 189â€“194.
Obuch, J. (1994). On the food of Eagle-owl (Bubo bubo) and Tawny owl (Strix aluco) in the eastern part of Turkey. Trichodroma, 7, 7-16.
Obuch, J. (2011). Spatial and temporal diversity of the diet of the tawny owl (Strix aluco). Slovak Raptor Journal, 5(1), 1-120.
Obuch, J. (2018). On the diet of owls (Strigiformes) in Jordan. Slovak Raptor Journal, 12(1), 9â€“40.
Obuch, J., & Benda, P. (1996). Contribution to the feeding ecoloy of Strix aluco and Bubo bubo (Aves: Strigiformes) in southwestern Bulgaria. Acta Societatis Zoologicae Bohemicae, 60(1), 43â€“49.
Paniccia, C., Di Febbraro, M., Delucchi, L., Oliveto, R., Marchetti, M., & Loy, A. (2018). OpenMICE: an open spatial and temporal dataset of small mammals in South-Central Italy based on owl pellet data. Ecology, 99(12), 2874.
Papageorgiou, N. K., Vlachos, C. G., & Bakaloudis, D. E. (1993). Diet and nest site characteristics of Eagle Owl (Bubo bubo) breeding in two different habitats in north-eastern Greece. Avocetta, 17(1), 49â€“54.
Penteriani, V., Gallardo, M., & Roche, P. (2002). Landscape structure and food supply affect eagle owl (Bubo bubo) density and breeding performance: A case of intra-population heterogeneity. Journal of Zoology, 257(3), 365â€“372.
Pinchera, F. (1987). Note sullâ€™alimentazione dellâ€™Allocco, Strix aluco, nellâ€™Appennino abruzzese. Rivista Italiana Di Ornitologia, 57(1â€“2), 141â€“144.
Pirovano, A., Rubolini, D., Brambilla, S., & Ferrari, N. (2000). Winter diet of urban roosting long-eared owls Asio otus in northern italy: The importance of the brown rat Rattus norvegicus. Bird Study, 47(2), 242-244.
Plini P., (1986). Primi dati sullâ€™alimentazione del Gufo comune Asio otus nel Lazio. Avocetta, 10, 41-43.
Ranazzi, L., Manganaro, A., Ranazzi, R., & Salvati, L. (2000). Density, territory size, breeding success and diet of a Tawny owl Strix aluco population in a Mediterranean urban area (Rome, Italy). Alauda, 68(2), 133-143.
Rathgeber, C., & Bayle, P. (1997). RÃ©gime alimentaire du Grand-Duc dâ€™Europe Bubo bubo, en pÃ©riode de reproduction, dans la rÃ©gion de Menton (Alpes-Maritimes, France). Alauda, 65(4), 351â€“356.
Rey, J. M. (1975). Notas sobre la alimentacion de Asio otus canariensis ene Tenerife (Canarias). Ardeola 21, 416â€“420.
Ricci, F., & De Ascentis, A. (2002) L'analisi del popolamento a micromammiferi della riserva dei Calanchi di Atri da borre di strigiformi. http://www.riservacalanchidiatri.it/documenti/92_Relazione_micromammiferi.pdf
Rodriguez, F. (1987). Aportaciones a la dieta de Asio otus canariensis (Madarasz,1901) en una localidad de Gran Canaria (islas Canarias). Ardeola, 34(1), 99â€“122.
Salvati, L., Ranazzi, L., Manganaro, A. (2001). Feeding habits of the Long-eared Owl Asio otus along the altitude gradient in central Italy. Biota, 2, 181-185.
San Segundo (1988). Notas sobre la alimentacion del Buho Chico (Asio otus) en Avila. Ardeola, 35(1), 150-155.
SarÃ , M., & Massa, B. (1985). Considerazioni sulla nicchia trofica dellâ€™Allocco (Strix aluco) e del Barbagianni (Tyto alba). Rivista Italiana Di Ornitologia, 55(1â€“2), 61â€“73.
SarÃ , M., & Zanca, L. (1989). Regime alimentare dell'Allocco Strix aluco in Sicilia ed in Aspromonte (Calabria). Avocetta, 13(1), 31-39.
SeÃ§kin, S. & CoÅŸkun, Y. (2006). Small mammals in the diet of the Long-eared Owl, Asio otus, from DiyarbakÄ±r, Turkey. Zoology in the Middle East, 35(1), 102-103.
Sekourt, M., Baziz, B., Deys, C., Doumandji, S., Souttou, K., & Guezoul, O. (2010). Diet of little owl Athene noctua, barn owl Tyto alba, long-eared owl Asio otus and desert eagle owl Bubo ascalaphus. Alauda, 78(2), 103â€“117.
SelÃ§uk, A. Y., Ã–zkoÃ§, Ã–. Ãœ., Bal, M., YeltekÃ­n, O. Ã–., & GÃ¼ngÃ¶r, U. (2021). Diet composition of the wintering Asio otus (Strigiformes: Strigidae) in three different locations in Turkey. Trakya University Journal of Natural Sciences, 0â€“8.
Simmi, F., Martucci, O., Manganaro, A., De Giacomo, U., & Fanfani, A. (1998). Dieta del gufo comune Asio otus (Linnaeus, 1758) nella Riserva del Lago di Vico (VT). Alula, 5(1-2), 140-144.
Siracusa, A. M. (1997). Primi dati sull'alimentazione dell'Allocco (Strix aluco) sui Monti Iblei (Sicilia, Italia) (Aves: Strigiformes). Il Naturalista Siciliano, 21(1-2), 129-131.
Siracusa, A. M., Musumeci, E., D'Urso, V., & Sabella, G. (2015). New knowledge on diet and monitoring of a roost of the long-eared owl, Asio otus (Linnaeus, 1758) (Strigiformes Strigidae) on Mount Etna, Sicily. Biodiversity Journal, 6(1), 263â€“270.
Siracusa, M., SarÃ , M., La Mantia, T., & Cairone, A. (1996). Alimentazione del gufo comune (Asio otus) in Sicilia. Il Naturalista Siciliano, 20, 313-320.
Souttou, K., Manaa, A., Sekourt, M., Ababsa, L., Bakria, M., & Doumandji, S. (2015). SÃ©lection des proies par la chouette effraie Tyto alba et le hibou moyen duc Asio otus dans un milieu agricole Ã El MÃ¢alba (Djelfa, AlgÃ©rie). Lebanese Science Journal, 16(2), 3â€“17.
Tergou, S., Bendoumia, H., & Doumandji, S. (2016). Place of vertebrates found in the balls of rejection in two strigiformes Mitija (Algeria). Advances in Environmental Biology, 10, 195â€“202.
Tergou, S., Boukhemza, M., Marniche, F., Milla, A., & Doumandji, S. (2014). Dietary distinctive features of tawny owl, Strix aluco (Linn 1758) and barn owl, Tyto alba (Scopoli 1759) in gardens of Algerian Sahel, El Harrach, Jardin D'essai Du Hamma. Pakistan Journal of Zoology, 46(4), 1013Ã¢â‚¬â€œ1022.
Tobajas, J. (2012). Respuestas funcionales del bÃºho real (Bubo bubo) ante los cambios en la abundancia de conejo (Oryctolagus cuniculus) en el centro de la PenÃ­nsula IbÃ©rica. Instituto de InvestigaciÃ³n en Recursos CinegÃ©ticos (IREC, CSIC-UCLM-JCCM) (Thesis)
Tobajas, J., Fernandez-de-Simon, J., DÃ­az-Ruiz, F., Villafuerte, R., & Ferreras, P. (2016). Functional responses to changes in rabbit abundance: is the eagle owl a generalist or a specialist predator? European Journal of Wildlife Research, 62, 85â€“92.
Tome, D. (1991). Diet of the long-eared owl Asio otus in Yugoslavia. Ornis Fennica, 68(3), 114â€“118.
Tome, D. (1994). Diet composition of the long-eared owl in central Slovenia: seasonal variation in prey use. Journal of Raptor Research, 28(4), 253â€“258.
Tome, D. (2000). Estimating individual weight of prey items for calculation of the biomass in the diet of long-eared owl (Asio otus): Is it worth of extra effort? Folia Zoologica, 49(3), 205â€“210.
Tome, D. (2003). Functional response of the Long-eared Owl (Asio otus) to changing prey numbers: a 20-year study. Ornis Fennica, 80, 63-70.
Tome, D. (2009). Changes in the diet of long-eared owl Asio otus: seasonal patterns of dependence on vole abundance. Ardeola, 56(1), 49â€“56
Trotta, M. (2010). Primi dati sulla fenologia riproduttiva e la dieta del Gufo comune Asio otus nella riserva naturale di Decima-Malafede (Roma). Alula, 17(1-2), 105-111.
Trujillo, O., DÃ­az, G., & Moreno, M. (1989). AlimentaciÃ³n del bÃºho chico (Asio otus canariensis) en Gran Canaria (Islas Canarias). Ardeola, 36(2), 193â€“231.
Turan, L. (2005). Winter of a Long-eared owl population in Ankara, Beytepe. Hacettepe Journal of Biology and Chemistry, 34, 69â€“76.
Turini, R. (1994). Micromammiferi dellâ€™oasi faunistica â€œOrrido di Botriâ€ (Lucca, Toscana) da borre di Allocco (Strix aluco L.) e da feci di Volpe (Vulpes vulpes L.) e di Mustelinae: primi dati. Atti Della SocietÃ Toscana Di Scienze Naturali Memorie Serie B, 101, 101â€“105.
Usberti A., 2008 - Reperti sullâ€™alimentazione autunno-invernale del gufo comune Asio otus (Linnaeus), in un ambiente della pianura lombarda. UniversitÃ degli Studi di Padova (Thesis).
Valfiorito, R., pers. comm.
Veiga, J. P. (1980). Alimentacion y relaciones troficas entre la lechuza comun (Tyto alba) y el bubo chico (Asio otus) en la Sierra de Guadarrama (Espana). Ardeola, 25, 113â€“141.
Veiga, J. P. (1985). EcologÃ­a de las rapaces de un ecosistema mediterrÃ¡neo de montaÃ±a: aproximaciÃ³n a su estructura comunitaria. Universitas Complutense de Madrid (Doctoral Thesis).
Veiga, J. P. (1984). Variacion temporal de la dieta del Buho chico (Asio otus) durante la nidification: aspectos de la influencia del medio mediterraneo en la ecologia alimentaria. Rapinyaires Mediterranis, 2, 256â€“264.
Vericad, J. R., Escarre, A., & Rodriguez, E. (1976). Datos sobre la dieta de Tyto alba y Bubo bubo en Alicante (SE de Iberia). Universidad de Alicante (Thesis).
Vicariotto, M. (2018). Analisi dell'alimentaizone di Asio otus L., 1758 a Sandrigo (NE Italia). Studi e Ricerche - Associazione Amici del Museo - Museo Civico â€œG. Zannatoâ€, 25, 37-45.
Yosef, R., & Meyrom, K. (2009). Further on the diet of wintering Long-eared Owls Asio otus in Northern Israel. Sandgrouse, 31, 106-108.
Zarco, V., Talabante, C., & Viejo, J. L. (2016). Importancia de las aves rapaces en la dieta del bÃºho real (Bubo bubo L., 1758) en el centro de la penÃ­nsula IbÃ©rica. Revista Publicada Por La Real Sociedad EspaÃ±ola de Historia Natural SecciÃ³n Biologica, 110(January), 15â€“21.
Î–Î±Î½Î½Î­Ï„Î¿Ï‚, Î . Î£. (2015). Î£ÏÎ³ÎºÏÎ¹ÏƒÎ· Ï‡ÎµÎ¹Î¼ÎµÏÎ¹Î½ÏŽÎ½ Ï„ÏÎ¿Ï†Î¹ÎºÏŽÎ½ ÏƒÏ…Î½Î·Î¸ÎµÎ¹ÏŽÎ½ Ï„Î¿Ï… ÎÎ±Î½ÏŒÎ¼Ï€Î¿Ï…Ï†Î¿Ï… (Asio otus). Î¤ÎœÎ—ÎœÎ‘ Î”Î‘Î£ÎŸÎ›ÎŸÎ“Î™Î‘Î£ & Î¦Î¥Î£Î™ÎšÎŸÎ¥ Î Î•Î¡Î™Î’Î‘Î›Î›ÎŸÎÎ¤ÎŸÎ£ (Thesis)
